# Supplementary material for: Deciphering Ancestral Sex Chromosome Turnovers Based on Analysis of Male Mutation Bias
Source: Genome Biol Evol. 2019 Oct 12;11(11):3054–67. doi: 10.1093/gbe/evz221 (PMC6823514; doi:10.1093/gbe/evz221)
Supplement: evz221_Supplementary_Data [file evz221_supplementary_data.zip]

Archive with 2 entries (2 files):
- Supplementary.Figures1-2.pdf
- Supplementary.Tables1-2.xlsx
