# Supplementary material for: Deciphering Ancestral Sex Chromosome Turnovers Based on Analysis of Male Mutation Bias
Source: Genome Biol Evol. 2019 Oct 12;11(11):3054–67. doi: 10.1093/gbe/evz221 (PMC6823514; doi:10.1093/gbe/evz221)
Supplement: evz221_Supplementary_Data [file evz221_supplementary_data.zip › Supplementary.Tables1-2.xlsx]

## Sheet: Supplementary Table 1
	Supplementary Table 1. X-linked genes used in this study.
	A. carolinensis	X chromosome (scaffolds)			Human	Chromosome
1	ENSACAG00000014729	LGb		1	ENSG00000072506.12	X
2	ENSACAG00000016526	LGb		2	ENSG00000090776.5	X
3	ENSACAG00000015611	LGb		3	ENSG00000077713.18	X
4	ENSACAG00000016294	LGb		4	ENSG00000101856.9	X
5	ENSACAG00000016724	LGb		5	ENSG00000101940.17	X
6	ENSACAG00000016016	LGb		6	ENSG00000101986.11	X
7	ENSACAG00000015687	LGb		7	ENSG00000102195.9	X
8	ENSACAG00000015259	LGb		8	ENSG00000102218.5	X
9	ENSACAG00000015296	LGb		9	ENSG00000102313.8	X
10	ENSACAG00000015093	LGb		10	ENSG00000072133.10	X
11	ENSACAG00000016218	LGb		11	ENSG00000196632.10	X
12	ENSACAG00000015788	LGb		12	ENSG00000120500.17	X
13	ENSACAG00000016492	LGb		13	ENSG00000008086.11	X
14	ENSACAG00000014379	LGb		14	ENSG00000204131.9	X
15	ENSACAG00000015701	LGb		15	ENSG00000129675.15	X
16	ENSACAG00000014642	LGb		16	ENSG00000130052.13	X
17	ENSACAG00000025870	LGb		17	ENSG00000133135.13	X
18	ENSACAG00000016597	LGb		18	ENSG00000165194.15	X
19	ENSACAG00000016106	LGb		19	ENSG00000134594.4	X
20	ENSACAG00000016449	LGb		20	ENSG00000072315.3	X
21	ENSACAG00000016660	LGb		21	ENSG00000183943.5	X
22	ENSACAG00000015091	LGb		22	ENSG00000067842.17	X
23	ENSACAG00000015406	LGb		23	ENSG00000147246.9	X
24	ENSACAG00000002669	GL343282.1		24	ENSG00000165197.4	X
25	ENSACAG00000002830	GL343282.1		25	ENSG00000165349.11	X
26	ENSACAG00000000756	GL343282.1		26	ENSG00000165704.14	X
27	ENSACAG00000009091	GL343282.1		27	ENSG00000168939.11	X
28	ENSACAG00000009408	GL343338.1		28	ENSG00000077274.8	X
29	ENSACAG00000009549	GL343338.1		29	ENSG00000183862.5	X
30	ENSACAG00000004900	GL343338.1		30	ENSG00000160131.13	X
31	ENSACAG00000005111	GL343338.1		31	ENSG00000184194.5	X
32	ENSACAG00000002934	GL343338.1		32	ENSG00000184634.15	X
33	ENSACAG00000004572	GL343338.1		33	ENSG00000185973.10	X
34	ENSACAG00000003403	GL343338.1		34	ENSG00000186871.6	X
35	ENSACAG00000005065	GL343338.1		35	ENSG00000171054.8	X
36	ENSACAG00000003186	GL343338.1		36	ENSG00000102053.12	X
37	ENSACAG00000003619	GL343338.1		37	ENSG00000068366.19	X
38	ENSACAG00000005004	GL343338.1		38	ENSG00000130829.17	X
39	ENSACAG00000003096	GL343338.1		39	ENSG00000126767.17	X
40	ENSACAG00000003264	GL343338.1		40	ENSG00000131263.12	X
41	ENSACAG00000007220	GL343364.1		41	ENSG00000079482.12	X
42	ENSACAG00000007655	GL343364.1		42	ENSG00000089289.15	X
43	ENSACAG00000007759	GL343364.1		43	ENSG00000122122.9	X
44	ENSACAG00000007901	GL343364.1		44	ENSG00000188419.13	X
45	ENSACAG00000007592	GL343364.1		45	ENSG00000185010.14	X
46	ENSACAG00000007828	GL343364.1		46	ENSG00000147180.16	X
47	ENSACAG00000007358	GL343364.1		47	ENSG00000101974.14	X
48	ENSACAG00000007367	GL343364.1		48	ENSG00000169562.10	X
49	ENSACAG00000007493	GL343364.1		49	ENSG00000155962.12	X
50	ENSACAG00000007479	GL343364.1		50	ENSG00000172534.13	X
51	ENSACAG00000010663	GL343417.1		51	ENSG00000166049.10	X
52	ENSACAG00000010764	GL343417.1		52	ENSG00000102243.12	X
53	ENSACAG00000009127	GL343417.1		53	ENSG00000102239.4	X
54	ENSACAG00000010115	GL343417.1		54	ENSG00000076716.8	X
55	ENSACAG00000001545	GL343423.1		55	ENSG00000123728.9	X
56	ENSACAG00000002553	GL343423.1		56	ENSG00000188706.12	X
57	ENSACAG00000001652	GL343423.1		57	ENSG00000122121.10	X
58	ENSACAG00000001891	GL343423.1		58	ENSG00000102038.15	X
59	ENSACAG00000002200	GL343423.1		59	ENSG00000077721.15	X
60	ENSACAG00000002281	GL343423.1		60	ENSG00000182508.13	X
61	ENSACAG00000001333	GL343423.1		61	ENSG00000188828.11	X
62	ENSACAG00000001722	GL343423.1		62	ENSG00000126950.7	X
63	ENSACAG00000002065	GL343423.1		63	ENSG00000102359.6	X
64	ENSACAG00000001914	GL343423.1		64	ENSG00000000003.14	X
65	ENSACAG00000002419	GL343423.1		65	ENSG00000000005.5	X
66	ENSACAG00000011483	GL343550.1		66	ENSG00000102271.13	X
67	ENSACAG00000001957	GL343550.1		67	ENSG00000165259.13	X
68	ENSACAG00000011101	GL343550.1		68	ENSG00000131171.12	X
69	ENSACAG00000011573	GL343550.1		69	ENSG00000277800.3	X
70	ENSACAG00000011503	GL343550.1		70	ENSG00000102144.14	X
71	ENSACAG00000001939	GL343550.1		71	ENSG00000131264.3	X
72	ENSACAG00000001176	GL343913.1		72	ENSG00000090889.11	X
73	ENSACAG00000001379	GL343913.1		73	ENSG00000102043.15	X
74	ENSACAG00000003242	GL343947.1		74	ENSG00000102001.12	X
75	ENSACAG00000003128	GL343947.1		75	ENSG00000068400.13	X
76	ENSACAG00000003297	GL343947.1		76	ENSG00000169895.5	X
77	ENSACAG00000002819	GL343947.1		77	ENSG00000004961.14	X
				78	ENSG00000006756.15	X
				79	ENSG00000067840.12	X
				80	ENSG00000156697.12	X
				81	ENSG00000181544.14	X
				82	ENSG00000046647.13	X
				83	ENSG00000102290.22	X
				84	ENSG00000175556.16	X
				85	ENSG00000009694.13	X
				86	ENSG00000102384.13	X
				87	ENSG00000160219.11	X
				88	ENSG00000130234.10	X
				89	ENSG00000230797.2	X
				90	ENSG00000101966.12	X
				91	ENSG00000196468.7	X
				92	ENSG00000147383.10	X
				93	ENSG00000203879.11	X
				94	ENSG00000102349.17	X
				95	ENSG00000102003.10	X
				96	ENSG00000102241.11	X
				97	ENSG00000174016.11	X
				98	ENSG00000102024.17	X
				99	ENSG00000177485.6	X
				100	ENSG00000179542.15	X
				101	ENSG00000102158.19	X
				102	ENSG00000102034.16	X
				103	ENSG00000050030.14	X
				104	ENSG00000158813.17	X

## Sheet: Supplementary Table 2
Supplementary Table 2. Data used in this study.
Snake and squamate data
Observed data (X-linked and orthologous sequences substitution rates corrected by autosomal substitution rates)							Simulated data (years as X-linked)																			Simulated data (years as X-linked)																			Simulated data (years as X-linked)
							GTR alpha = 6																			GTR alpha = 4																			GTR alpha = 3
snakes	phrynocephalus	ctenophorus	pogona	pleurodonts			snakes	0m	10m	20m	30m	40m	50m	60m	70m	80m	90m	100m	110m	120m	130m	140m	150m	pleurodonts		snakes	0m	10m	20m	30m	40m	50m	60m	70m	80m	90m	100m	110m	120m	130m	140m	150m	pleurodonts		snakes	0m	10m	20m	30m
0.648007	0.601041	0.548781	0.530072	0.466647			0.625989	0.678544	0.59615	0.635753	0.607352	0.586568	0.667829	0.581205	0.60721	0.536199	0.556294	0.553207	0.484278	0.509573	0.434582	0.452385	0.507689	0.484981		0.727294	0.709131	0.61297	0.597145	0.635753	0.67385	0.673525	0.586568	0.631265	0.676254	0.581205	0.626822	0.621812	0.536199	0.525142	0.495774	0.553207	0.471361		0.625989	0.678544	0.656172	0.59615	0.757951
0.628302	0.609913	0.555459	0.530948	0.461015			0.602537	0.650164	0.672153	0.629217	0.665731	0.581041	0.731656	0.672672	0.560699	0.515475	0.631944	0.50712	0.522987	0.507246	0.402791	0.456396	0.43707	0.489297		0.63731	0.750094	0.638409	0.590577	0.629217	0.730635	0.672232	0.581041	0.635244	0.633224	0.672672	0.582192	0.596129	0.515475	0.623148	0.518129	0.50712	0.458041		0.602537	0.650164	0.789405	0.672153	0.598447
0.683399	0.601976	0.53181	0.503312	0.453594			0.605355	0.728849	0.590447	0.514847	0.597618	0.563461	0.466497	0.520116	0.651807	0.576901	0.507145	0.533406	0.434065	0.581498	0.401109	0.477669	0.344038	0.446426		0.705325	0.650264	0.64166	0.689908	0.514847	0.596667	0.705803	0.563461	0.653423	0.534475	0.520116	0.667246	0.564486	0.576901	0.481646	0.632362	0.533406	0.497814		0.605355	0.728849	0.657611	0.590447	0.745831
0.704412	0.586676	0.549966	0.546148	0.446488			0.668073	0.702078	0.766036	0.798001	0.709418	0.641463	0.477171	0.676737	0.591878	0.577494	0.577177	0.604313	0.390291	0.54095	0.46943	0.409101	0.477656	0.437273		0.635792	0.682101	0.670925	0.811015	0.798001	0.594131	0.668509	0.641463	0.571518	0.521589	0.676737	0.580924	0.600709	0.577494	0.489104	0.556366	0.604313	0.444794		0.668073	0.702078	0.535794	0.766036	0.666351
0.675168	0.578186	0.536927	0.506812	0.448467			0.669407	0.791973	0.662904	0.686272	0.624829	0.551549	0.616373	0.507796	0.595008	0.525013	0.64276	0.480735	0.513041	0.462104	0.462585	0.445293	0.461071	0.416347		0.644987	0.758787	0.702652	0.713354	0.686272	0.605737	0.618967	0.551549	0.767717	0.54161	0.507796	0.914203	0.631729	0.525013	0.554942	0.508143	0.480735	0.60153		0.669407	0.791973	0.832277	0.662904	0.636408
0.653048	0.581213	0.534025	0.522262	0.465242			0.628531	0.705944	0.707523	0.631644	0.588252	0.621081	0.695395	0.596408	0.605334	0.471492	0.568566	0.582891	0.54654	0.502478	0.515319	0.438477	0.535857	0.440919		0.655775	0.611497	0.711978	0.591665	0.631644	0.621552	0.629222	0.621081	0.688157	0.600529	0.596408	0.52748	0.584889	0.471492	0.458974	0.566346	0.582891	0.473178		0.628531	0.705944	0.719891	0.707523	0.645625
0.674529	0.575805	0.534191	0.505407	0.459505			0.665412	0.735202	0.709207	0.584605	0.655576	0.835232	0.704846	0.593468	0.501414	0.538188	0.532571	0.529257	0.541306	0.570811	0.545748	0.544754	0.489475	0.441146		0.717829	0.652073	0.613702	0.617227	0.584605	0.686207	0.644893	0.835232	0.681267	0.595973	0.593468	0.661524	0.590707	0.538188	0.551644	0.515189	0.529257	0.522072		0.665412	0.735202	0.69876	0.709207	0.607673
0.666084	0.586694	0.536833	0.528431	0.475318			0.708449	0.714498	0.80207	0.664976	0.600022	0.610652	0.553723	0.721443	0.521329	0.539089	0.47099	0.643822	0.447512	0.467487	0.572173	0.394707	0.579977	0.496926		0.701352	0.691178	0.686473	0.648922	0.664976	0.623491	0.606613	0.610652	0.654108	0.455918	0.721443	0.657661	0.519531	0.539089	0.635994	0.584258	0.643822	0.479337		0.708449	0.714498	0.721492	0.80207	0.648762
0.679407	0.605525	0.574168	0.55122	0.453737			0.680228	0.619331	0.683084	0.579479	0.645465	0.724612	0.575647	0.654152	0.63776	0.455522	0.483214	0.593875	0.47858	0.432926	0.495614	0.542907	0.483614	0.445651		0.61853	0.722868	0.687894	0.627158	0.579479	0.650114	0.598356	0.724612	0.676144	0.755413	0.654152	0.719298	0.576392	0.455522	0.532307	0.54873	0.593875	0.470314		0.680228	0.619331	0.576797	0.683084	0.704308
0.677439	0.581421	0.537179	0.515092	0.458025			0.601619	0.830224	0.727687	0.657986	0.61608	0.701664	0.570407	0.628735	0.541672	0.493891	0.482161	0.49838	0.518828	0.614902	0.518244	0.417221	0.413019	0.4235		0.682678	0.604678	0.793612	0.766957	0.657986	0.696254	0.606939	0.701664	0.608606	0.572386	0.628735	0.69679	0.616677	0.493891	0.532766	0.589122	0.49838	0.456904		0.601619	0.830224	0.64949	0.727687	0.665586
0.65612	0.587014	0.524849	0.511867	0.445188			0.760503	0.669828	0.673947	0.633719	0.524502	0.55696	0.599036	0.561652	0.530094	0.604582	0.418445	0.486205	0.575131	0.561814	0.601642	0.464039	0.402744	0.400549		0.573894	0.752506	0.671119	0.755158	0.633719	0.629115	0.4899	0.55696	0.601398	0.618373	0.561652	0.636016	0.594918	0.604582	0.660696	0.615497	0.486205	0.495572		0.760503	0.669828	0.753417	0.673947	0.60871
0.645221	0.569712	0.510974	0.498974	0.455826			0.664283	0.672614	0.775354	0.727674	0.690026	0.617582	0.545603	0.690141	0.605025	0.63546	0.519231	0.466209	0.622839	0.486643	0.474942	0.408347	0.353778	0.454674		0.710989	0.62613	0.830129	0.698139	0.727674	0.621765	0.584379	0.617582	0.628423	0.683436	0.690141	0.51944	0.583543	0.63546	0.492283	0.529635	0.466209	0.446274		0.664283	0.672614	0.730215	0.775354	0.682875
0.684915	0.609025	0.564964	0.548382	0.471463			0.715456	0.72289	0.785381	0.589603	0.569304	0.595946	0.611378	0.573635	0.510289	0.542059	0.578965	0.488581	0.526151	0.399024	0.561638	0.428817	0.434959	0.479238		0.614286	0.663262	0.668696	0.614418	0.589603	0.806086	0.674865	0.595946	0.663174	0.608792	0.573635	0.547291	0.565819	0.542059	0.608172	0.497455	0.488581	0.50921		0.715456	0.72289	0.71039	0.785381	0.760629
0.671195	0.586569	0.545686	0.537372	0.454715			0.719187	0.640791	0.673683	0.622843	0.680052	0.707858	0.559916	0.570962	0.576398	0.516302	0.594051	0.507199	0.509877	0.349897	0.379162	0.455946	0.453918	0.442613		0.704915	0.673366	0.71804	0.737843	0.622843	0.668452	0.552867	0.707858	0.519727	0.65711	0.570962	0.550126	0.558501	0.516302	0.562557	0.517498	0.507199	0.425897		0.719187	0.640791	0.611435	0.673683	0.548255
0.651962	0.567982	0.513416	0.51033	0.44185			0.661143	0.714802	0.659009	0.592284	0.585068	0.646487	0.595194	0.683554	0.601169	0.632946	0.445559	0.573499	0.50815	0.525606	0.455567	0.492264	0.431254	0.440947		0.644048	0.802714	0.685659	0.702294	0.592284	0.536474	0.530232	0.646487	0.581834	0.499336	0.683554	0.646508	0.622239	0.632946	0.488087	0.548504	0.573499	0.477825		0.661143	0.714802	0.737974	0.659009	0.553231
0.686053	0.610498	0.566336	0.549396	0.463189			0.636938	0.766261	0.544724	0.700172	0.738533	0.567297	0.638575	0.578108	0.535469	0.612512	0.572992	0.541824	0.453515	0.629161	0.470685	0.377799	0.456719	0.433856		0.57564	0.56844	0.65533	0.592528	0.700172	0.521214	0.61804	0.567297	0.603145	0.579506	0.578108	0.564905	0.600826	0.612512	0.465713	0.549538	0.541824	0.433253		0.636938	0.766261	0.866597	0.544724	0.715368
0.672944	0.593766	0.530738	0.513005	0.443385			0.745577	0.701666	0.633282	0.624819	0.585845	0.680963	0.553074	0.485907	0.549873	0.523909	0.579483	0.512809	0.538152	0.416475	0.516677	0.636395	0.498612	0.424108		0.675866	0.678988	0.569955	0.745955	0.624819	0.60569	0.596078	0.680963	0.63389	0.589499	0.485907	0.606103	0.5317	0.523909	0.535886	0.560534	0.512809	0.49137		0.745577	0.701666	0.751048	0.633282	0.594478
0.651512	0.596352	0.532267	0.52349	0.455868			0.732108	0.612413	0.700644	0.602073	0.612288	0.580096	0.647834	0.554243	0.54625	0.670596	0.631469	0.569798	0.385605	0.477797	0.519974	0.649524	0.445319	0.539301		0.714926	0.625656	0.589477	0.642148	0.602073	0.639054	0.724073	0.580096	0.538278	0.640449	0.554243	0.495884	0.582474	0.670596	0.595599	0.509984	0.569798	0.470063		0.732108	0.612413	0.637645	0.700644	0.711743
0.693138	0.544563	0.507884	0.485771	0.457535			0.678619	0.708344	0.654894	0.664492	0.531666	0.725094	0.638998	0.627012	0.565199	0.50177	0.496947	0.51696	0.684356	0.505551	0.424711	0.534089	0.438872	0.461649		0.777205	0.714273	0.562083	0.680776	0.664492	0.70675	0.688411	0.725094	0.655645	0.501565	0.627012	0.466843	0.606097	0.50177	0.563691	0.527268	0.51696	0.461973		0.678619	0.708344	0.638358	0.654894	0.72886
0.664162	0.604574	0.54712	0.531189	0.436199			0.790406	0.64617	0.737011	0.748703	0.603138	0.57962	0.627292	0.629412	0.560919	0.637189	0.516588	0.504756	0.465471	0.543718	0.539191	0.443657	0.505732	0.408055		0.648561	0.721662	0.737804	0.706519	0.748703	0.549893	0.736902	0.57962	0.583793	0.652439	0.629412	0.749056	0.655212	0.637189	0.469212	0.57983	0.504756	0.466095		0.790406	0.64617	0.607133	0.737011	0.703048
0.693647	0.608131	0.559412	0.541876	0.461802			0.663173	0.717986	0.83343	0.766966	0.751132	0.583641	0.525215	0.595756	0.615607	0.539085	0.559184	0.561709	0.531648	0.526442	0.562773	0.509712	0.479502	0.442821		0.68494	0.657354	0.690537	0.638335	0.766966	0.568816	0.702728	0.583641	0.767881	0.651432	0.595756	0.6192	0.541492	0.539085	0.48556	0.551512	0.561709	0.423908		0.663173	0.717986	0.679956	0.83343	0.692966
0.648026	0.584892	0.524678	0.507618	0.458988			0.790048	0.674356	0.59483	0.670476	0.638171	0.611384	0.488937	0.623485	0.600431	0.596139	0.433659	0.622414	0.510344	0.501936	0.524959	0.41972	0.451081	0.54322		0.650187	0.598266	0.62695	0.710122	0.670476	0.703446	0.632305	0.611384	0.607672	0.62716	0.623485	0.572131	0.590755	0.596139	0.522143	0.539231	0.622414	0.435216		0.790048	0.674356	0.708354	0.59483	0.661115
0.68736	0.603742	0.530168	0.515419	0.443578			0.616176	0.700873	0.593802	0.60279	0.73052	0.587941	0.599476	0.552656	0.613711	0.529945	0.534943	0.521631	0.490801	0.492674	0.422233	0.430352	0.467003	0.418063		0.653251	0.742755	0.745824	0.645793	0.60279	0.691001	0.606536	0.587941	0.573852	0.57348	0.552656	0.5537	0.525543	0.529945	0.604105	0.477489	0.521631	0.472969		0.616176	0.700873	0.605321	0.593802	0.687215
0.655327	0.587232	0.532229	0.516191	0.460918			0.672205	0.756327	0.653209	0.659407	0.642455	0.649128	0.700931	0.560336	0.588609	0.556313	0.576109	0.462971	0.460722	0.522505	0.434	0.479797	0.523665	0.525269		0.649224	0.640611	0.703935	0.663527	0.659407	0.645266	0.699908	0.649128	0.547313	0.622482	0.560336	0.626538	0.586797	0.556313	0.545491	0.488282	0.462971	0.506569		0.672205	0.756327	0.71525	0.653209	0.607565
0.66438	0.617372	0.548518	0.544431	0.425656			0.646932	0.719664	0.619648	0.593228	0.651885	0.628955	0.684619	0.58807	0.682093	0.563878	0.582892	0.45163	0.578162	0.423877	0.570637	0.560406	0.404427	0.481705		0.593253	0.710373	0.677606	0.648406	0.593228	0.598672	0.619802	0.628955	0.593406	0.66136	0.58807	0.533249	0.580839	0.563878	0.65474	0.529858	0.45163	0.494368		0.646932	0.719664	0.640013	0.619648	0.773537
0.672131	0.605009	0.560728	0.549687	0.470211			0.70956	0.657047	0.714879	0.617352	0.627685	0.613532	0.585299	0.562474	0.664238	0.581579	0.473099	0.53421	0.430822	0.477524	0.468027	0.466017	0.539772	0.385011		0.746207	0.662969	0.865711	0.65897	0.617352	0.639059	0.766399	0.613532	0.664164	0.626511	0.562474	0.508339	0.601835	0.581579	0.563565	0.547056	0.53421	0.410163		0.70956	0.657047	0.670023	0.714879	0.706645
0.670495	0.577716	0.550043	0.523086	0.475155			0.652267	0.687786	0.672439	0.693805	0.71244	0.544006	0.62584	0.536658	0.529383	0.538841	0.510691	0.547737	0.532366	0.550756	0.563781	0.442366	0.474627	0.505622		0.642017	0.753225	0.793227	0.570409	0.693805	0.588496	0.666672	0.544006	0.522447	0.730023	0.536658	0.63971	0.45896	0.538841	0.59338	0.631113	0.547737	0.557195		0.652267	0.687786	0.620723	0.672439	0.631981
0.673049	0.57497	0.518065	0.509915	0.45634			0.769303	0.665189	0.702889	0.614128	0.695275	0.617669	0.586491	0.581837	0.659984	0.554634	0.529985	0.494375	0.528918	0.55431	0.554581	0.467193	0.436878	0.482807		0.748697	0.634121	0.653351	0.67332	0.614128	0.609067	0.604253	0.617669	0.645001	0.418856	0.581837	0.572444	0.513715	0.554634	0.511292	0.514444	0.494375	0.481336		0.769303	0.665189	0.726072	0.702889	0.726519
0.651147	0.604266	0.545955	0.521246	0.464776			0.617143	0.762169	0.643099	0.607317	0.663393	0.524961	0.604854	0.656639	0.575452	0.498659	0.560506	0.505748	0.501898	0.560412	0.541518	0.430061	0.485929	0.477472		0.720996	0.728487	0.770291	0.661933	0.607317	0.72239	0.561053	0.524961	0.672174	0.554269	0.656639	0.611692	0.697699	0.498659	0.488192	0.518466	0.505748	0.454799		0.617143	0.762169	0.574749	0.643099	0.60488
0.687462	0.583872	0.541062	0.52514	0.451657			0.603566	0.602892	0.645121	0.53072	0.620739	0.606313	0.560084	0.544412	0.524627	0.707682	0.631096	0.559886	0.52391	0.520726	0.500944	0.449968	0.395931	0.493418		0.678907	0.630722	0.591692	0.613042	0.53072	0.625063	0.652123	0.606313	0.656515	0.511174	0.544412	0.537206	0.438645	0.707682	0.579057	0.76101	0.559886	0.442719		0.603566	0.602892	0.700312	0.645121	0.74839
0.634684	0.613471	0.57104	0.571173	0.474131			0.667214	0.764575	0.725301	0.747122	0.764336	0.617669	0.490183	0.526433	0.554918	0.570182	0.731499	0.5495	0.569011	0.462653	0.490106	0.419558	0.409117	0.477695		0.598484	0.693361	0.762168	0.720173	0.747122	0.646669	0.610604	0.617669	0.618067	0.53609	0.526433	0.577855	0.562065	0.570182	0.476283	0.529641	0.5495	0.517324		0.667214	0.764575	0.690378	0.725301	0.634528
0.647391	0.596121	0.547563	0.52324	0.44106			0.678176	0.678005	0.7134	0.765755	0.600565	0.569619	0.621868	0.566456	0.566157	0.506579	0.617764	0.554593	0.478771	0.430215	0.409858	0.459835	0.502232	0.42749		0.807165	0.686973	0.675083	0.609553	0.765755	0.752031	0.618785	0.569619	0.698536	0.530534	0.566456	0.600466	0.572979	0.506579	0.527247	0.5274	0.554593	0.431968		0.678176	0.678005	0.717742	0.7134	0.594034
0.639488	0.582922	0.52774	0.50924	0.442564			0.614046	0.667672	0.730162	0.619363	0.514186	0.599568	0.64615	0.560064	0.522251	0.481806	0.566953	0.559146	0.442468	0.536471	0.399583	0.510148	0.392698	0.421036		0.630737	0.670745	0.632055	0.689355	0.619363	0.602569	0.678234	0.599568	0.535029	0.628669	0.560064	0.526166	0.611765	0.481806	0.557574	0.562413	0.559146	0.412011		0.614046	0.667672	0.671031	0.730162	0.703048
0.656607	0.611283	0.580455	0.559503	0.462252			0.716741	0.651498	0.676959	0.680741	0.604609	0.541795	0.525467	0.585758	0.553115	0.452581	0.569166	0.485814	0.488112	0.374733	0.53104	0.600418	0.467556	0.477514		0.817435	0.713189	0.542924	0.610886	0.680741	0.636008	0.716414	0.541795	0.57972	0.675517	0.585758	0.590138	0.566957	0.452581	0.565746	0.58724	0.485814	0.4458		0.716741	0.651498	0.718103	0.676959	0.67896
0.653034	0.572707	0.536155	0.52187	0.454293			0.706841	0.739789	0.726441	0.683396	0.685459	0.632593	0.6122	0.601472	0.521378	0.545728	0.512659	0.480427	0.489999	0.398499	0.517321	0.4608	0.448211	0.508215		0.588636	0.750606	0.515948	0.683104	0.683396	0.480373	0.750644	0.632593	0.63311	0.581532	0.601472	0.605278	0.60318	0.545728	0.545049	0.473941	0.480427	0.475029		0.706841	0.739789	0.754028	0.726441	0.584473
0.692641	0.572604	0.554452	0.519934	0.444361			0.720847	0.631399	0.653632	0.764138	0.598474	0.519592	0.601932	0.627187	0.501446	0.57354	0.490188	0.509163	0.521507	0.463631	0.463662	0.372763	0.515068	0.488097		0.747544	0.62592	0.716192	0.594198	0.764138	0.60327	0.473415	0.519592	0.65589	0.558438	0.627187	0.62473	0.644939	0.57354	0.558024	0.452673	0.509163	0.487608		0.720847	0.631399	0.709601	0.653632	0.746965
0.678014	0.600949	0.548232	0.53001	0.448834			0.5966	0.687827	0.607123	0.793702	0.66157	0.587075	0.567928	0.614019	0.504188	0.524786	0.465542	0.573595	0.408885	0.41515	0.40729	0.484598	0.433927	0.418436		0.619815	0.585472	0.708989	0.664139	0.793702	0.640691	0.603239	0.587075	0.598195	0.664659	0.614019	0.632763	0.698604	0.524786	0.506774	0.540136	0.573595	0.430727		0.5966	0.687827	0.757501	0.607123	0.708917
0.661611	0.60139	0.563709	0.526455	0.462763			0.878631	0.772976	0.660968	0.588997	0.647332	0.601969	0.497167	0.587097	0.627601	0.652509	0.641528	0.506132	0.523998	0.49802	0.438387	0.42898	0.470744	0.462519		0.71892	0.659109	0.615107	0.74028	0.588997	0.568043	0.64861	0.601969	0.596299	0.592959	0.587097	0.550869	0.677869	0.652509	0.605803	0.566401	0.506132	0.469137		0.878631	0.772976	0.822405	0.660968	0.550551
0.658036	0.557506	0.516185	0.510012	0.447498			0.640996	0.765878	0.708259	0.644883	0.637734	0.592303	0.626574	0.537663	0.569217	0.553225	0.588268	0.436893	0.503488	0.399156	0.486567	0.486551	0.493968	0.513984		0.650395	0.730026	0.679368	0.666731	0.644883	0.581876	0.618713	0.592303	0.648119	0.514749	0.537663	0.755265	0.665438	0.553225	0.443764	0.498992	0.436893	0.455424		0.640996	0.765878	0.688968	0.708259	0.726619
0.655312	0.607793	0.537585	0.528915	0.474698			0.644772	0.74089	0.530365	0.6864	0.648379	0.465299	0.70944	0.656505	0.596872	0.604583	0.524771	0.561222	0.417056	0.427801	0.529215	0.540515	0.422716	0.456028		0.729364	0.79483	0.66401	0.648567	0.6864	0.542308	0.653662	0.465299	0.648505	0.556942	0.656505	0.567974	0.576579	0.604583	0.570398	0.582025	0.561222	0.503945		0.644772	0.74089	0.608306	0.530365	0.756613
0.678113	0.605196	0.574069	0.559602	0.451813			0.697973	0.59865	0.7176	0.717151	0.587933	0.616238	0.52962	0.581628	0.500481	0.548726	0.607068	0.510236	0.475863	0.610649	0.465315	0.541926	0.414548	0.409708		0.599248	0.664579	0.782588	0.635601	0.717151	0.726687	0.577982	0.616238	0.620597	0.591237	0.581628	0.672491	0.563233	0.548726	0.582515	0.551381	0.510236	0.506542		0.697973	0.59865	0.695786	0.7176	0.589877
0.673703	0.594111	0.559302	0.541377	0.469308			0.646632	0.793779	0.624845	0.667794	0.547642	0.488451	0.642788	0.600746	0.499494	0.504341	0.52947	0.464391	0.499545	0.5249	0.406732	0.465531	0.441886	0.474233		0.695187	0.724558	0.728532	0.713783	0.667794	0.711014	0.585914	0.488451	0.549624	0.569848	0.600746	0.496537	0.637763	0.504341	0.581214	0.517884	0.464391	0.444845		0.646632	0.793779	0.724929	0.624845	0.496528
0.686198	0.623018	0.562684	0.549099	0.499186			0.745597	0.645809	0.592817	0.663125	0.57042	0.601286	0.664464	0.625073	0.552953	0.605477	0.521018	0.645432	0.527672	0.537409	0.389292	0.522967	0.432454	0.473933		0.614451	0.73042	0.593672	0.60003	0.663125	0.62825	0.620216	0.601286	0.620674	0.537761	0.625073	0.475683	0.583206	0.605477	0.613946	0.457469	0.645432	0.38799		0.745597	0.645809	0.679672	0.592817	0.660362
0.648236	0.584588	0.519612	0.506748	0.450598			0.67772	0.669003	0.757645	0.737658	0.622652	0.713522	0.548891	0.48018	0.472027	0.728596	0.544304	0.472459	0.633707	0.492793	0.462106	0.498924	0.470139	0.51306		0.768722	0.646219	0.735084	0.689221	0.737658	0.756702	0.558912	0.713522	0.549153	0.465089	0.48018	0.594102	0.648583	0.728596	0.552972	0.521097	0.472459	0.486067		0.67772	0.669003	0.648893	0.757645	0.616594
0.67105	0.56672	0.508916	0.514899	0.446399			0.699502	0.595343	0.674933	0.594958	0.645317	0.532271	0.670403	0.615476	0.541763	0.495972	0.521732	0.584705	0.489262	0.544106	0.497275	0.526937	0.511929	0.394741		0.620112	0.701025	0.646768	0.750139	0.594958	0.634358	0.706984	0.532271	0.510817	0.553959	0.615476	0.705046	0.621551	0.495972	0.509012	0.590705	0.584705	0.529903		0.699502	0.595343	0.634074	0.674933	0.83716
0.672085	0.60842	0.552996	0.537169	0.453617			0.656099	0.607703	0.639201	0.669088	0.703453	0.607833	0.713979	0.510084	0.561566	0.541054	0.569787	0.485504	0.43288	0.449585	0.440754	0.447963	0.570558	0.42295		0.721609	0.647883	0.623598	0.666021	0.669088	0.684207	0.520871	0.607833	0.700121	0.623436	0.510084	0.579337	0.583962	0.541054	0.484864	0.585099	0.485504	0.432632		0.656099	0.607703	0.666382	0.639201	0.711539
0.678993	0.619754	0.582079	0.558757	0.465507			0.644324	0.632816	0.621256	0.699186	0.596696	0.536079	0.568456	0.549855	0.543053	0.522528	0.481043	0.531243	0.477331	0.545906	0.496866	0.555492	0.493849	0.556362		0.639505	0.61923	0.659223	0.671502	0.699186	0.647759	0.709053	0.536079	0.807182	0.612591	0.549855	0.630844	0.560192	0.522528	0.529063	0.489877	0.531243	0.443587		0.644324	0.632816	0.715148	0.621256	0.517078
0.683113	0.597306	0.559051	0.549281	0.468729			0.630732	0.629634	0.602274	0.758163	0.704067	0.607082	0.594789	0.680275	0.5508	0.597153	0.593029	0.530882	0.564152	0.552573	0.497812	0.526918	0.353595	0.502221		0.656061	0.773978	0.672478	0.784343	0.758163	0.601129	0.544971	0.607082	0.503736	0.639043	0.680275	0.702679	0.53412	0.597153	0.50606	0.506896	0.530882	0.458341		0.630732	0.629634	0.761245	0.602274	0.674341
0.662686	0.608592	0.531549	0.53171	0.447235			0.690192	0.673363	0.720272	0.672677	0.619447	0.496879	0.638029	0.504922	0.561155	0.55617	0.519404	0.51571	0.534174	0.596537	0.48066	0.455872	0.379798	0.453941		0.82142	0.710089	0.597263	0.675832	0.672677	0.631695	0.621368	0.496879	0.579933	0.639884	0.504922	0.55337	0.572454	0.55617	0.53588	0.484526	0.51571	0.463434		0.690192	0.673363	0.671401	0.720272	0.607739
0.678396	0.616112	0.563756	0.545037	0.478207			0.650896	0.811118	0.769974	0.697722	0.535616	0.619317	0.51594	0.648811	0.566012	0.479922	0.603337	0.562353	0.488652	0.583382	0.550273	0.469171	0.434471	0.494024		0.624409	0.636851	0.560215	0.739928	0.697722	0.67583	0.769432	0.619317	0.612136	0.593388	0.648811	0.601775	0.609098	0.479922	0.522909	0.474199	0.562353	0.449084		0.650896	0.811118	0.634698	0.769974	0.667448
0.657002	0.608478	0.548642	0.534126	0.461894			0.7499	0.87174	0.608091	0.595984	0.700175	0.621047	0.56286	0.502598	0.600749	0.563785	0.593952	0.480785	0.487795	0.465648	0.545611	0.471993	0.506922	0.431418		0.716514	0.617669	0.744853	0.587933	0.595984	0.704855	0.657139	0.621047	0.624293	0.583079	0.502598	0.574441	0.652094	0.563785	0.612603	0.563175	0.480785	0.452028		0.7499	0.87174	0.685931	0.608091	0.609007
0.662292	0.618825	0.548544	0.538887	0.466959			0.643349	0.667242	0.688471	0.58476	0.711416	0.589649	0.649883	0.599913	0.599175	0.57615	0.564098	0.492303	0.550997	0.493431	0.548827	0.543918	0.422765	0.484423		0.777748	0.605186	0.675137	0.594121	0.58476	0.67681	0.557622	0.589649	0.597525	0.576912	0.599913	0.594888	0.505036	0.57615	0.640316	0.51688	0.492303	0.454138		0.643349	0.667242	0.689142	0.688471	0.64616
0.667087	0.605783	0.561838	0.546311	0.450886			0.691249	0.765921	0.589614	0.6418	0.658672	0.529487	0.582283	0.635688	0.582734	0.533935	0.529532	0.590831	0.516415	0.550408	0.412085	0.447454	0.44451	0.522991		0.777529	0.758024	0.556976	0.720129	0.6418	0.656317	0.550497	0.529487	0.550746	0.588002	0.635688	0.615463	0.620961	0.533935	0.605197	0.423936	0.590831	0.418528		0.691249	0.765921	0.677974	0.589614	0.70091
0.667947	0.566128	0.540103	0.513603	0.453289			0.686029	0.663588	0.670493	0.703501	0.628293	0.526476	0.696173	0.688511	0.631642	0.606815	0.571609	0.491368	0.550283	0.483258	0.497188	0.48326	0.508985	0.441138		0.675935	0.672296	0.669813	0.642154	0.703501	0.553075	0.569256	0.526476	0.616302	0.614534	0.688511	0.625887	0.605249	0.606815	0.48702	0.567732	0.491368	0.378543		0.686029	0.663588	0.598283	0.670493	0.659612
0.665556	0.587199	0.532549	0.50967	0.477015			0.701444	0.680096	0.561516	0.546522	0.683515	0.63216	0.619053	0.55871	0.538858	0.521437	0.516356	0.649259	0.451749	0.521988	0.502903	0.499548	0.520835	0.472633		0.796321	0.640277	0.587609	0.693499	0.546522	0.52946	0.639889	0.63216	0.567751	0.628935	0.55871	0.556168	0.558507	0.521437	0.457719	0.550007	0.649259	0.513963		0.701444	0.680096	0.669524	0.561516	0.665014
0.652098	0.560717	0.498081	0.478498	0.457637			0.777964	0.658793	0.730516	0.596331	0.670986	0.608319	0.60502	0.559793	0.605648	0.481349	0.525274	0.625887	0.541671	0.450004	0.550742	0.480427	0.454088	0.529443		0.608091	0.817217	0.605623	0.698341	0.596331	0.575064	0.550604	0.608319	0.72001	0.568911	0.559793	0.592903	0.607415	0.481349	0.587939	0.454116	0.625887	0.392879		0.777964	0.658793	0.76521	0.730516	0.72453
0.655628	0.543895	0.490519	0.474881	0.454751			0.683935	0.620189	0.622282	0.799462	0.699837	0.622555	0.636838	0.661975	0.569536	0.578317	0.484038	0.489087	0.573581	0.514976	0.379514	0.508319	0.42296	0.47463		0.680719	0.643886	0.778393	0.602262	0.799462	0.543989	0.659548	0.622555	0.615746	0.616829	0.661975	0.554955	0.587148	0.578317	0.629374	0.592479	0.489087	0.432164		0.683935	0.620189	0.622089	0.622282	0.797242
0.673633	0.609688	0.57225	0.550265	0.474715			0.696485	0.633146	0.783798	0.690786	0.561322	0.608688	0.614433	0.529001	0.686844	0.527249	0.538416	0.65061	0.579276	0.396274	0.523742	0.44549	0.550031	0.526773		0.643938	0.704859	0.632235	0.784556	0.690786	0.72625	0.591353	0.608688	0.654447	0.643817	0.529001	0.634817	0.694581	0.527249	0.571758	0.557608	0.65061	0.534122		0.696485	0.633146	0.669661	0.783798	0.569649
0.656737	0.59713	0.545124	0.532187	0.438939			0.717782	0.630599	0.692718	0.696864	0.537058	0.751695	0.661462	0.590274	0.617755	0.665909	0.572043	0.56081	0.408204	0.533788	0.529176	0.430764	0.481678	0.550824		0.67187	0.663822	0.641477	0.65289	0.696864	0.695507	0.626746	0.751695	0.617269	0.590701	0.590274	0.573178	0.582599	0.665909	0.609315	0.503035	0.56081	0.46377		0.717782	0.630599	0.762192	0.692718	0.697986
0.652961	0.632423	0.544506	0.546651	0.440246			0.65323	0.673773	0.693756	0.62359	0.605561	0.675109	0.626999	0.657276	0.673685	0.768142	0.47417	0.586413	0.524528	0.67596	0.480692	0.496371	0.523074	0.496433		0.566622	0.644406	0.570913	0.696494	0.62359	0.666213	0.669866	0.675109	0.773328	0.565454	0.657276	0.442889	0.564474	0.768142	0.497377	0.540767	0.586413	0.486393		0.65323	0.673773	0.63954	0.693756	0.547517
0.616105	0.599132	0.546953	0.518368	0.470498			0.789774	0.595722	0.775389	0.67489	0.748572	0.637902	0.58579	0.700255	0.586526	0.604623	0.572251	0.517658	0.583565	0.428479	0.50785	0.412839	0.491849	0.441011		0.681234	0.765169	0.754771	0.661672	0.67489	0.581415	0.549223	0.637902	0.608982	0.593881	0.700255	0.547512	0.619536	0.604623	0.467363	0.544748	0.517658	0.402352		0.789774	0.595722	0.571315	0.775389	0.547614
0.682984	0.572638	0.522445	0.506572	0.467115			0.762242	0.690596	0.626374	0.744933	0.514437	0.718861	0.577137	0.504814	0.5393	0.492751	0.6238	0.579929	0.48336	0.45935	0.517461	0.487879	0.436902	0.376818		0.69974	0.791292	0.578822	0.678209	0.744933	0.675677	0.607384	0.718861	0.586754	0.553831	0.504814	0.628314	0.581515	0.492751	0.524166	0.53107	0.579929	0.510282		0.762242	0.690596	0.713437	0.626374	0.594158
0.624588	0.595809	0.545317	0.527523	0.463162			0.601509	0.653352	0.617804	0.582408	0.623517	0.592182	0.523105	0.498391	0.605046	0.584288	0.643841	0.471572	0.577318	0.507593	0.434359	0.401418	0.402715	0.566538		0.663269	0.566526	0.650257	0.663869	0.582408	0.621585	0.676302	0.592182	0.573867	0.614552	0.498391	0.495445	0.609324	0.584288	0.592348	0.615956	0.471572	0.411491		0.601509	0.653352	0.830997	0.617804	0.712092
0.65319	0.598739	0.551421	0.557448	0.456998			0.598961	0.700333	0.592935	0.654444	0.616364	0.577769	0.636446	0.575141	0.583378	0.481133	0.479374	0.656494	0.466876	0.478088	0.567823	0.529126	0.355187	0.397084		0.689946	0.65287	0.659529	0.691037	0.654444	0.691022	0.68218	0.577769	0.57816	0.592114	0.575141	0.580203	0.632949	0.481133	0.622813	0.540471	0.656494	0.467581		0.598961	0.700333	0.669897	0.592935	0.695899
0.644904	0.58312	0.505781	0.502858	0.43478			0.832752	0.615038	0.583481	0.68518	0.657606	0.623853	0.628795	0.550359	0.445201	0.551274	0.643376	0.608939	0.670178	0.427452	0.452585	0.533371	0.46548	0.412461		0.634805	0.687497	0.640006	0.674107	0.68518	0.63596	0.616912	0.623853	0.503993	0.475793	0.550359	0.627	0.559065	0.551274	0.562756	0.504788	0.608939	0.455638		0.832752	0.615038	0.677407	0.583481	0.6162
0.643216	0.5821	0.539898	0.513982	0.468949			0.600591	0.891126	0.74996	0.655637	0.632609	0.616719	0.582136	0.533607	0.514586	0.634479	0.478284	0.532433	0.561204	0.469932	0.514992	0.512666	0.508777	0.471918		0.690713	0.696788	0.748162	0.64514	0.655637	0.608627	0.709754	0.616719	0.500868	0.716369	0.533607	0.592424	0.584435	0.634479	0.480238	0.538667	0.532433	0.505129		0.600591	0.891126	0.678213	0.74996	0.654048
0.685801	0.578102	0.537976	0.522856	0.451822			0.602105	0.649521	0.615833	0.596149	0.67178	0.685857	0.641812	0.563397	0.513298	0.51129	0.532843	0.527992	0.457909	0.509732	0.478899	0.510318	0.587789	0.520846		0.665988	0.736929	0.719095	0.636229	0.596149	0.645198	0.685585	0.685857	0.52803	0.561969	0.563397	0.556446	0.583161	0.51129	0.521244	0.520596	0.527992	0.412269		0.602105	0.649521	0.637123	0.615833	0.61441
0.678495	0.554806	0.545056	0.509923	0.457106			0.820112	0.641938	0.745404	0.672482	0.694625	0.641363	0.526366	0.576855	0.520836	0.697901	0.617429	0.522461	0.51958	0.497904	0.417962	0.379609	0.435565	0.496752		0.621001	0.765505	0.719835	0.614863	0.672482	0.594265	0.651145	0.641363	0.642333	0.514581	0.576855	0.57702	0.576355	0.697901	0.517429	0.551312	0.522461	0.51471		0.820112	0.641938	0.636029	0.745404	0.700869
0.669532	0.584154	0.548409	0.542174	0.464299			0.598355	0.743819	0.654307	0.596551	0.528391	0.577366	0.569875	0.649367	0.576352	0.570416	0.533318	0.427843	0.658622	0.514445	0.550213	0.444793	0.432286	0.490264		0.573285	0.58573	0.619783	0.597735	0.596551	0.708233	0.604359	0.577366	0.65033	0.666044	0.649367	0.53002	0.564245	0.570416	0.468249	0.478266	0.427843	0.413469		0.598355	0.743819	0.79202	0.654307	0.669604
0.669625	0.582802	0.550752	0.526224	0.442975			0.733338	0.785138	0.701727	0.671259	0.514765	0.610308	0.674511	0.653471	0.646444	0.466527	0.493903	0.484004	0.555773	0.606136	0.520837	0.451415	0.371438	0.520482		0.756174	0.731815	0.84205	0.685434	0.671259	0.619529	0.55495	0.610308	0.59138	0.596397	0.653471	0.615481	0.533171	0.466527	0.534709	0.509041	0.484004	0.431773		0.733338	0.785138	0.598755	0.701727	0.693532
0.64042	0.576007	0.529492	0.497875	0.480259			0.685959	0.784685	0.680114	0.607729	0.569886	0.598005	0.63461	0.575657	0.697022	0.580817	0.470819	0.546089	0.581448	0.506161	0.468757	0.489423	0.484786	0.519168		0.73385	0.630415	0.57843	0.67506	0.607729	0.585294	0.562536	0.598005	0.52913	0.561868	0.575657	0.530245	0.518164	0.580817	0.637885	0.579914	0.546089	0.437177		0.685959	0.784685	0.670411	0.680114	0.737528
0.690235	0.584367	0.538372	0.531071	0.449545			0.764038	0.729715	0.585031	0.58653	0.669703	0.531148	0.611268	0.541573	0.602831	0.728066	0.566184	0.497681	0.510031	0.518736	0.472543	0.496181	0.529314	0.446289		0.597894	0.719798	0.620557	0.645747	0.58653	0.609445	0.689708	0.531148	0.573538	0.617497	0.541573	0.602536	0.532858	0.728066	0.553337	0.472072	0.497681	0.498659		0.764038	0.729715	0.72916	0.585031	0.798213
0.674715	0.616883	0.560121	0.546348	0.461319			0.747437	0.790908	0.764008	0.632615	0.623573	0.656823	0.681418	0.570529	0.608902	0.48329	0.549843	0.63666	0.468712	0.585057	0.466391	0.435783	0.455505	0.473136		0.626184	0.727445	0.757664	0.692372	0.632615	0.737011	0.56013	0.656823	0.499124	0.606051	0.570529	0.680153	0.709685	0.48329	0.485879	0.539046	0.63666	0.435244		0.747437	0.790908	0.66758	0.764008	0.754215
0.654159	0.579756	0.5305	0.509719	0.456428			0.764968	0.654446	0.775389	0.622223	0.639587	0.628973	0.694408	0.559944	0.665299	0.487255	0.511066	0.52055	0.422282	0.633224	0.506987	0.428486	0.378692	0.410518		0.621393	0.772468	0.649795	0.699593	0.622223	0.585145	0.670094	0.628973	0.595214	0.54803	0.559944	0.576519	0.536609	0.487255	0.598114	0.564438	0.52055	0.456842		0.764968	0.654446	0.64688	0.775389	0.679708
0.684228	0.627796	0.544073	0.515567	0.472483			0.64121	0.74135	0.645529	0.619318	0.590798	0.494745	0.490366	0.615064	0.503557	0.549351	0.539429	0.533536	0.389805	0.493843	0.529572	0.445731	0.492285	0.375946		0.619247	0.607187	0.762676	0.663099	0.619318	0.687728	0.51606	0.494745	0.533165	0.552932	0.615064	0.606365	0.632355	0.549351	0.544471	0.579793	0.533536	0.411347		0.64121	0.74135	0.684336	0.645529	0.723986
0.681225	0.607664	0.545932	0.544856	0.45665			0.671368	0.65797	0.734562	0.719342	0.647849	0.670451	0.513068	0.556705	0.589914	0.556039	0.678711	0.517741	0.582397	0.468689	0.496302	0.409177	0.437021	0.427594		0.686514	0.772261	0.604313	0.579167	0.719342	0.652808	0.716212	0.670451	0.602243	0.655877	0.556705	0.612847	0.56341	0.556039	0.559199	0.433957	0.517741	0.464029		0.671368	0.65797	0.648059	0.734562	0.68355
0.653079	0.574733	0.542328	0.525514	0.452749			0.714161	0.627358	0.635572	0.581218	0.629429	0.624165	0.593693	0.558687	0.571295	0.638071	0.57171	0.520516	0.552164	0.509874	0.433104	0.357972	0.438178	0.504097		0.586937	0.679522	0.659559	0.675127	0.581218	0.857047	0.647843	0.624165	0.643797	0.647598	0.558687	0.613028	0.720005	0.638071	0.670577	0.515037	0.520516	0.630263		0.714161	0.627358	0.752028	0.635572	0.56396
0.672436	0.632481	0.565738	0.54031	0.491079			0.722858	0.673313	0.652133	0.778614	0.608036	0.728155	0.546135	0.508204	0.638146	0.59808	0.55597	0.516424	0.476449	0.500097	0.446954	0.529906	0.518373	0.498293		0.794297	0.795406	0.615013	0.694672	0.778614	0.573905	0.627657	0.728155	0.647639	0.620517	0.508204	0.516565	0.696507	0.59808	0.511712	0.5575	0.516424	0.44012		0.722858	0.673313	0.733181	0.652133	0.598208
0.673918	0.56299	0.511292	0.503267	0.449466			0.588207	0.552923	0.752814	0.702934	0.736502	0.748159	0.594811	0.540272	0.649143	0.625926	0.434182	0.666697	0.460833	0.514172	0.533383	0.502776	0.510332	0.408251		0.81505	0.779552	0.598854	0.645801	0.702934	0.637201	0.562038	0.748159	0.615198	0.746263	0.540272	0.673154	0.553189	0.625926	0.497791	0.513645	0.666697	0.436997		0.588207	0.552923	0.755241	0.752814	0.796631
0.686217	0.571338	0.520923	0.500467	0.437562			0.702021	0.744892	0.589048	0.602712	0.650098	0.625682	0.629192	0.584842	0.623422	0.511645	0.65188	0.51301	0.426826	0.471453	0.467877	0.495922	0.565754	0.523053		0.642719	0.62201	0.637022	0.688142	0.602712	0.659521	0.690679	0.625682	0.62542	0.55691	0.584842	0.507415	0.529135	0.511645	0.614575	0.589403	0.51301	0.424747		0.702021	0.744892	0.702542	0.589048	0.665329
0.724179	0.601802	0.536386	0.514252	0.475266			0.767146	0.681851	0.727909	0.659694	0.640819	0.636051	0.575203	0.624897	0.582628	0.583717	0.675597	0.52612	0.506422	0.400494	0.459577	0.441643	0.430914	0.438259		0.675124	0.714016	0.643911	0.639426	0.659694	0.592919	0.596473	0.636051	0.52955	0.597428	0.624897	0.509227	0.616902	0.583717	0.607199	0.510533	0.52612	0.468568		0.767146	0.681851	0.65774	0.727909	0.643534
0.648217	0.587191	0.522143	0.496597	0.464849			0.712051	0.777407	0.602028	0.613996	0.604045	0.6534	0.607447	0.642734	0.540965	0.484077	0.622038	0.590975	0.455894	0.496671	0.574358	0.461126	0.443774	0.47613		0.764319	0.558259	0.582844	0.665284	0.613996	0.625954	0.631155	0.6534	0.570671	0.519619	0.642734	0.732994	0.561359	0.484077	0.484369	0.501382	0.590975	0.454295		0.712051	0.777407	0.701885	0.602028	0.768725
0.666496	0.567901	0.531906	0.522792	0.463898			0.708326	0.733863	0.790028	0.742383	0.584993	0.678294	0.652922	0.664136	0.605803	0.601414	0.480784	0.457212	0.566466	0.449047	0.382779	0.503656	0.546108	0.496928		0.812087	0.635117	0.681564	0.720129	0.742383	0.604576	0.556426	0.678294	0.633657	0.568257	0.664136	0.594738	0.459709	0.601414	0.547851	0.579216	0.457212	0.526325		0.708326	0.733863	0.753163	0.790028	0.710501
0.661186	0.610981	0.557183	0.53975	0.471243			0.60802	0.626469	0.605491	0.610883	0.589909	0.650822	0.683164	0.654521	0.54455	0.632334	0.454512	0.499961	0.466651	0.54057	0.597694	0.524481	0.436263	0.49983		0.825665	0.783913	0.708682	0.654116	0.610883	0.645719	0.647605	0.650822	0.662814	0.518806	0.654521	0.616234	0.56729	0.632334	0.462713	0.514603	0.499961	0.456607		0.60802	0.626469	0.964143	0.605491	0.638202
0.692483	0.58764	0.527737	0.509346	0.467594			0.649613	0.658406	0.593147	0.713679	0.669693	0.570879	0.734363	0.563601	0.59714	0.624008	0.702251	0.489401	0.480939	0.528575	0.532032	0.486667	0.492396	0.398456		0.6752	0.601031	0.585024	0.631338	0.713679	0.577519	0.654639	0.570879	0.572067	0.621772	0.563601	0.585026	0.519424	0.624008	0.597314	0.572402	0.489401	0.474206		0.649613	0.658406	0.726886	0.593147	0.722185
0.70443	0.57283	0.539518	0.529758	0.447919			0.722785	0.658148	0.686965	0.677445	0.555891	0.577504	0.523495	0.642903	0.418311	0.576057	0.527622	0.620748	0.574911	0.48064	0.507856	0.44652	0.505691	0.394109		0.726057	0.806354	0.668914	0.656302	0.677445	0.731541	0.661275	0.577504	0.665514	0.575167	0.642903	0.639168	0.642144	0.576057	0.508542	0.616978	0.620748	0.381033		0.722785	0.658148	0.616483	0.686965	0.667574
0.645719	0.569357	0.540736	0.525831	0.46134			0.653048	0.78372	0.612295	0.629993	0.710067	0.659472	0.623862	0.621377	0.595147	0.482862	0.599822	0.464908	0.465179	0.504205	0.534151	0.427392	0.427997	0.394659		0.703411	0.701916	0.673686	0.641786	0.629993	0.639767	0.624927	0.659472	0.656649	0.73115	0.621377	0.720058	0.629634	0.482862	0.508714	0.472003	0.464908	0.451981		0.653048	0.78372	0.709674	0.612295	0.695178
0.649794	0.59208	0.540596	0.517314	0.466735			0.677449	0.716503	0.6092	0.633394	0.642984	0.623571	0.517311	0.60517	0.559055	0.592712	0.547487	0.517603	0.592832	0.55125	0.458881	0.461973	0.457533	0.530474		0.585128	0.655945	0.565851	0.713764	0.633394	0.658202	0.594713	0.623571	0.583807	0.594872	0.60517	0.455564	0.530184	0.592712	0.443624	0.466934	0.517603	0.498219		0.677449	0.716503	0.626988	0.6092	0.689023
0.661357	0.592515	0.534033	0.51832	0.455607			0.631445	0.691102	0.683957	0.707677	0.63488	0.671142	0.57434	0.587897	0.525044	0.488224	0.551446	0.630952	0.627279	0.48879	0.453759	0.496955	0.622625	0.485098		0.691094	0.736029	0.734241	0.602845	0.707677	0.649273	0.646484	0.671142	0.615015	0.60265	0.587897	0.584393	0.611521	0.488224	0.518295	0.70163	0.630952	0.50304		0.631445	0.691102	0.625925	0.683957	0.573438
0.664294	0.580341	0.515015	0.506756	0.42343			0.556673	0.745763	0.617635	0.725835	0.757584	0.62252	0.592873	0.698898	0.513687	0.626369	0.58788	0.638488	0.519747	0.484432	0.459153	0.434868	0.448094	0.500953		0.637217	0.709665	0.669582	0.727766	0.725835	0.591568	0.570987	0.62252	0.62725	0.587681	0.698898	0.606022	0.45795	0.626369	0.534543	0.551505	0.638488	0.514851		0.556673	0.745763	0.751365	0.617635	0.698363
0.637743	0.603381	0.548623	0.547738	0.465752			0.607648	0.772491	0.667677	0.631854	0.521938	0.608081	0.516271	0.751681	0.485562	0.596397	0.562269	0.516778	0.536188	0.506281	0.483318	0.440444	0.397951	0.488515		0.775954	0.624648	0.723961	0.51264	0.631854	0.683622	0.71178	0.608081	0.599839	0.525076	0.751681	0.44494	0.578584	0.596397	0.5836	0.638732	0.516778	0.484115		0.607648	0.772491	0.755077	0.667677	0.640148
0.666247	0.602646	0.580798	0.566302	0.475256			0.603815	0.629868	0.59894	0.700528	0.718197	0.587282	0.684596	0.616611	0.611799	0.449877	0.521876	0.542447	0.506691	0.479453	0.518743	0.434667	0.432505	0.419328		0.622589	0.60368	0.67261	0.592913	0.700528	0.62579	0.683619	0.587282	0.577658	0.713004	0.616611	0.564091	0.664812	0.449877	0.603213	0.562405	0.542447	0.4546		0.603815	0.629868	0.706476	0.59894	0.70833
0.668619	0.576067	0.569674	0.548349	0.481213			0.683624	0.731322	0.704955	0.729339	0.728286	0.669126	0.557128	0.578304	0.633229	0.665313	0.510578	0.475353	0.548574	0.56151	0.489926	0.369297	0.444791	0.555646		0.687045	0.664019	0.698338	0.577339	0.729339	0.60709	0.833633	0.669126	0.745427	0.663354	0.578304	0.643689	0.494399	0.665313	0.500256	0.479116	0.475353	0.52289		0.683624	0.731322	0.668069	0.704955	0.555188
0.682468	0.587042	0.551824	0.529181	0.469785			0.657255	0.826168	0.718523	0.50941	0.726379	0.48332	0.506112	0.509005	0.489186	0.696076	0.589803	0.543182	0.44709	0.370527	0.592015	0.452884	0.499741	0.456709		0.669319	0.765502	0.774524	0.623692	0.50941	0.562311	0.644695	0.48332	0.565802	0.559625	0.509005	0.59392	0.601118	0.696076	0.601046	0.578934	0.543182	0.454462		0.657255	0.826168	0.733944	0.718523	0.838905
0.701728	0.581462	0.527697	0.522682	0.435712			0.725483	0.523837	0.601293	0.803524	0.696738	0.595362	0.587367	0.621618	0.589818	0.636499	0.521222	0.537825	0.534663	0.473393	0.510571	0.456289	0.517289	0.379217		0.741705	0.727577	0.637761	0.672923	0.803524	0.599898	0.549808	0.595362	0.710752	0.544111	0.621618	0.614485	0.572973	0.636499	0.523504	0.586405	0.537825	0.417472		0.725483	0.523837	0.638767	0.601293	0.548655
0.698225	0.597489	0.546541	0.526489	0.428035			0.693766	0.683153	0.730429	0.732069	0.615163	0.728484	0.631601	0.5198	0.468698	0.459556	0.541318	0.571486	0.518277	0.515074	0.603603	0.421406	0.417593	0.457136		0.8343	0.674771	0.66358	0.61466	0.732069	0.727686	0.584301	0.728484	0.564557	0.702277	0.5198	0.443833	0.564504	0.459556	0.562181	0.536122	0.571486	0.42228		0.693766	0.683153	0.736694	0.730429	0.671809
0.677477	0.620481	0.567587	0.548751	0.455782			0.718541	0.639546	0.617861	0.602535	0.795999	0.556893	0.613177	0.590397	0.525303	0.646744	0.53948	0.497776	0.571201	0.497947	0.4237	0.480987	0.43428	0.350986		0.60877	0.656635	0.676432	0.590327	0.602535	0.617724	0.517681	0.556893	0.603368	0.549051	0.590397	0.533947	0.547912	0.646744	0.467989	0.516337	0.497776	0.397459		0.718541	0.639546	0.587878	0.617861	0.588624
0.659809	0.618666	0.577006	0.554044	0.444135			0.736936	0.647821	0.735831	0.609943	0.657491	0.584767	0.468738	0.64702	0.65264	0.662181	0.481631	0.537977	0.586042	0.564417	0.511404	0.515602	0.422224	0.384508		0.596268	0.854754	0.800178	0.622675	0.609943	0.614338	0.611736	0.584767	0.600824	0.521914	0.64702	0.619752	0.614176	0.662181	0.556879	0.458911	0.537977	0.509759		0.736936	0.647821	0.780249	0.735831	0.672446
0.680632	0.564555	0.529938	0.492872	0.48496			0.623023	0.610789	0.64099	0.804628	0.678218	0.667261	0.624108	0.717402	0.516304	0.489718	0.594856	0.477306	0.47881	0.499394	0.451255	0.439083	0.421498	0.440846		0.65747	0.689852	0.611937	0.706006	0.804628	0.610684	0.557281	0.667261	0.664872	0.51286	0.717402	0.545473	0.682063	0.489718	0.540006	0.556915	0.477306	0.404895		0.623023	0.610789	0.645648	0.64099	0.625639
0.635906	0.606734	0.546134	0.537318	0.47084			0.603788	0.638633	0.607032	0.650547	0.707577	0.760224	0.693933	0.523011	0.589797	0.595968	0.49842	0.540474	0.519477	0.557069	0.542585	0.534018	0.430692	0.412016		0.619361	0.612005	0.682474	0.600431	0.650547	0.704976	0.590865	0.760224	0.669745	0.548958	0.523011	0.721254	0.492647	0.595968	0.533436	0.514735	0.540474	0.435358		0.603788	0.638633	0.706793	0.607032	0.663231
[truncated: 170 more columns]
